# Supplementary material for: Genome-wide identification of the ABCB gene family in melon (Cucumis melo L.) and their expression during axillary bud development
Source: Front Plant Sci. 2026 Apr 22;17:1770152. doi: 10.3389/fpls.2026.1770152 (PMC13143839; doi:10.3389/fpls.2026.1770152)
Supplement: Supplementary file 4 [file Table1.xlsx]

## Sheet: Table S1
Table S1. The primer sequences of CmABCB genes used for qRT-PCR.
Name	Forward primer ( 5'-3')	Reverse primer ( 5'-3')
CmActin	TGCCCAGAAGTTCTATTCCAGC	CATAGTTGAACCACCACTGAGGAC
CmABCB4	AGCATAGCAAGGCCAATGGT	CCCACCATCCAAATGCCTCT
CmABCB9	TGGGCTCTGTTGGTTTGGTT	GGAAATGTCTGGAGCAGCCT
CmABCB14	GTTGGATGGTCACAGGGGAG	CTCTCCGGTGTTCGTTTCCA
CmABCB20	TCACACTGCTTTGCCTTTGC	ATGGACAGTAGGCGCAACAA
CmABCB21	TAGTGTTCTGCGCTTCAGCA	TTGTTTCACCCTCTCGACCG
CmABCB22	GGTCTACTTTGGTGGCTGCT	GCACAGGTACCATCAAGGCT
CmABCB23	TGGAAACAGTTGGTGGCCTT	GAAGACCCATGGTGGATGCA
CmABCB24	GGAACTTATGGGCTGGCAGT	CCAGTGACATTCCCCCAGTC
CmABCB25	CTCGATGCAGGCTCTGAGAG	GACGACTTGCCCCTGTTGTA

## Sheet: Table S2
Table S2. CmABCB homologous gene pairs
C. melo VS C. sativus		C. melo VS A. thaliana
Gene ID	Gene ID	Gene ID	Gene ID
CmABCB32	CsaV3_5G030540.1	CmABCB3	AT3G62700.1
CmABCB21	CsaV3_4G000720.1	CmABCB16	AT3G60160.1
CmABCB21	CsaV3_7G029170.1	CmABCB6	AT3G21250.4
CmABCB3	CsaV3_7G029170.1	CmABCB25	AT3G28860.1
CmABCB16	CsaV3_3G010240.1	CmABCB26	AT3G28345.1
CmABCB6	CsaV3_7G034870.1	CmABCB24	AT4G18050.2
CmABCB7	CsaV3_1G039760.1	CmABCB24	AT5G46540.1
CmABCB14	CsaV3_2G009630.1	CmABCB37	AT5G58270.1
CmABCB39	CsaV3_1G006130.1	CmABCB22	AT1G30400.1
CmABCB25	CsaV3_5G037960.1	CmABCB22	AT2G34660.2
CmABCB26	CsaV3_5G037650.1	CmABCB28	AT2G39480.1
CmABCB29	CsaV3_5G005630.1	CmABCB28	AT3G55320.1
CmABCB24	CsaV3_6G051320.1	CmABCB13	AT2G36910.1
CmABCB20	CsaV3_3G021800.1	CmABCB38	AT1G04120.1
CmABCB37	CsaV3_6G013240.1	CmABCB30	AT1G70610.1
CmABCB35	CsaV3_2G035680.1
CmABCB10	CsaV3_3G023110.1
CmABCB34	CsaV3_5G029720.1
CmABCB22	CsaV3_6G052230.1
CmABCB27	CsaV3_5G027120.1
CmABCB2	CsaV3_7G018610.1
CmABCB12	CsaV3_3G037360.1
CmABCB13	CsaV3_3G035990.1
CmABCB5	CsaV3_7G034210.1
CmABCB38	CsaV3_6G007310.1
CmABCB9	CsaV3_3G048950.1
CmABCB31	CsaV3_5G030760.1
CmABCB11	CsaV3_3G032770.1
CmABCB30	CsaV3_5G031160.1
CmABCB8	CsaV3_6G003650.1

## Sheet: Table S3
Table S3. Simple sequence repeats (SSRs) identified in the genomic sequences of the CmABCB genes.
Gene Name	Start	End	SSR Motif	Motif Length	Total Length
CmABCB1	435	447	AAAAAAAAAAAA	1	13
CmABCB2	589	599	TTTTTTTTTT	1	11
CmABCB2	5601	5616	TTTTTTTTTTTTTTT	1	16
CmABCB3	6604	6615	TTTTTTTTTTT	1	12
CmABCB3	8284	8295	TTTTTTTTTTT	1	12
CmABCB5	3728	3741	TTTTTTTTTTTTT	1	14
CmABCB6	4469	4481	TTTTTTTTTTTT	1	13
CmABCB7	1504	1518	AAAAAAAAAAAAAA	1	15
CmABCB7	301	315	ATATATATATATAT	2	7
CmABCB7	325	337	TATATATATATA	2	6
CmABCB7	88	121	TCATCATCATCATCATCATCATCATCATCATCA	3	11
CmABCB7	2612	2622	TTTTTTTTTT	1	11
CmABCB7	2816	2827	TTTTTTTTTTT	1	12
CmABCB7	4564	4576	AAAAAAAAAAAA	1	13
CmABCB7	7756	7766	AAAAAAAAAA	1	11
CmABCB7	8003	8014	TTTTTTTTTTT	1	12
CmABCB8	8259	8272	GGGGGGGGGGGGG	1	14
CmABCB8	16358	16370	AAAAAAAAAAAA	1	13
CmABCB8	17836	17849	TTTTTTTTTTTTT	1	14
CmABCB8	22538	22548	TTTTTTTTTT	1	11
CmABCB8	37618	37630	TTTTTTTTTTTT	1	13
CmABCB8	56489	56499	TTTTTTTTTT	1	11
CmABCB8	54809	54827	TATATATATATATATATA	2	9
CmABCB9	971	981	AAAAAAAAAA	1	11
CmABCB9	859	871	TATATATATATA	2	6
CmABCB9	1157	1169	TATATATATATA	2	6
CmABCB9	201	231	GAAGAAGAAGAAGAAGAAGAAGAAGAAGAA	3	10
CmABCB9	251	272	GAAGAAGAAGAAGAAGAAGAA	3	7
CmABCB9	2044	2054	TTTTTTTTTT	1	11
CmABCB9	4692	4704	AAAAAAAAAAAA	1	13
CmABCB9	7549	7565	ATATATATATATATAT	2	8
CmABCB9	7531	7549	ATCATCATCATCATCATC	3	6
CmABCB11	2118	2130	CTCTCTCTCTCT	2	6
CmABCB11	5051	5069	TTTTTTTTTTTTTTTTTT	1	19
CmABCB11	5331	5353	TTTTTTTTTTTTTTTTTTTTTT	1	23
CmABCB11	10065	10079	AAAAAAAAAAAAAA	1	15
CmABCB11	9556	9568	TCTCTCTCTCTC	2	6
CmABCB11	9569	9589	ATATATATATATATATATAT	2	10
CmABCB11	21576	21589	AAAAAAAAAAAAA	1	14
CmABCB11	24062	24083	TTTTTTTTTTTTTTTTTTTTT	1	22
CmABCB11	27250	27261	TTTTTTTTTTT	1	12
CmABCB11	29108	29124	AAAAAAAAAAAAAAAA	1	17
CmABCB11	28902	28917	TTCTTCTTCTTCTTC	3	5
CmABCB11	32226	32237	AAAAAAAAAAA	1	12
CmABCB11	35048	35058	TTTTTTTTTT	1	11
CmABCB11	45493	45504	TTTTTTTTTTT	1	12
CmABCB11	51975	51985	TTTTTTTTTT	1	11
CmABCB11	51140	51158	TTATTATTATTATTATTA	3	6
CmABCB14	5164	5174	TTTTTTTTTT	1	11
CmABCB14	6109	6121	TTTTTTTTTTTT	1	13
CmABCB15	936	946	TTTTTTTTTT	1	11
CmABCB15	1092	1105	TTTTTTTTTTTTT	1	14
CmABCB15	1161	1171	TTTTTTTTTT	1	11
CmABCB15	1438	1448	TTTTTTTTTT	1	11
CmABCB15	548	560	TATATATATATA	2	6
CmABCB15	2170	2185	TTTTTTTTTTTTTTT	1	16
CmABCB15	3894	3906	ATATATATATAT	2	6
CmABCB15	4240	4251	TTTTTTTTTTT	1	12
CmABCB15	4255	4268	TTTTTTTTTTTTT	1	14
CmABCB15	4321	4347	TTTTTTTTTTTTTTTTTTTTTTTTTT	1	27
CmABCB15	4799	4810	TTTTTTTTTTT	1	12
CmABCB15	4849	4874	TTTTTTTTTTTTTTTTTTTTTTTTT	1	26
CmABCB15	6065	6083	ATATATATATATATATAT	2	9
CmABCB15	7811	7823	TTTTTTTTTTTT	1	13
CmABCB15	8570	8585	TTTTTTTTTTTTTTT	1	16
CmABCB15	9029	9040	TTTTTTTTTTT	1	12
CmABCB16	3601	3611	AAAAAAAAAA	1	11
CmABCB17	944	960	TTTTTTTTTTTTTTTT	1	17
CmABCB18	48	66	TCTCTCTCTCTCTCTCTC	2	9
CmABCB18	211	231	TCTCTCTCTCTCTCTCTCTC	2	10
CmABCB18	2076	2089	AAAAAAAAAAAAA	1	14
CmABCB18	1477	1495	TATATATATATATATATA	2	9
CmABCB18	5108	5118	TTTTTTTTTT	1	11
CmABCB19	3339	3353	AGAGAGAGAGAGAG	2	7
CmABCB19	5190	5210	ATATATATATATATATATAT	2	10
CmABCB22	816	832	TTTTTTTTTTTTTTTT	1	17
CmABCB22	1866	1888	AGAGAGAGAGAGAGAGAGAGAG	2	11
CmABCB22	3703	3718	TTTTTTTTTTTTTTT	1	16
CmABCB22	4296	4308	TTTTTTTTTTTT	1	13
CmABCB22	6565	6575	TTTTTTTTTT	1	11
CmABCB22	6646	6656	TTTTTTTTTT	1	11
CmABCB22	8154	8164	AAAAAAAAAA	1	11
CmABCB22	9430	9443	TTTTTTTTTTTTT	1	14
CmABCB22	13208	13218	TTTTTTTTTT	1	11
CmABCB22	14485	14497	TTTTTTTTTTTT	1	13
CmABCB22	17082	17097	TATTATTATTATTAT	3	5
CmABCB23	5555	5565	TTTTTTTTTT	1	11
CmABCB23	7315	7337	TATATATATATATATATATATA	2	11
CmABCB23	9770	9784	TGTGTGTGTGTGTG	2	7
CmABCB23	12316	12330	AAAAAAAAAAAAAA	1	15
CmABCB23	12705	12715	AAAAAAAAAA	1	11
CmABCB23	16309	16325	TTTTTTTTTTTTTTTT	1	17
CmABCB23	19093	19123	ATATATATATATATATATATATATATATAT	2	15
CmABCB23	25020	25031	AAAAAAAAAAA	1	12
CmABCB23	25032	25043	AAAAAAAAAAA	1	12
CmABCB24	877	889	TTTTTTTTTTTT	1	13
CmABCB24	962	976	TTTTTTTTTTTTTT	1	15
CmABCB24	79	99	TCTCTCTCTCTCTCTCTCTC	2	10
CmABCB24	2393	2403	TTTTTTTTTT	1	11
CmABCB24	2050	2064	TATATATATATATA	2	7
CmABCB24	6916	6940	TTTCTTTCTTTCTTTCTTTCTTTC	4	6
CmABCB25	194	213	CCCCCCCCCCCCCCCCCCC	1	20
CmABCB25	1247	1261	TTTTTTTTTTTTTT	1	15
CmABCB25	2774	2784	TTTTTTTTTT	1	11
CmABCB25	4953	4963	TTTTTTTTTT	1	11
CmABCB26	529	540	TTTTTTTTTTT	1	12
CmABCB26	1014	1024	TTTTTTTTTT	1	11
CmABCB26	443	467	TTATTATTATTATTATTATTATTA	3	8
CmABCB26	878	914	TTCTTCTTCTTCTTCTTCTTCTTCTTCTTCTTCTTC	3	12
CmABCB26	2230	2242	AAAAAAAAAAAA	1	13
CmABCB26	3539	3551	TTTTTTTTTTTT	1	13
CmABCB26	3691	3709	ATATATATATATATATAT	2	9
CmABCB28	0	36	TTCTTCTTCTTCTTCTTCTTCTTCTTCTTCTTCTTC	3	12
CmABCB28	2272	2282	GGGGGGGGGG	1	11
CmABCB29	309	320	TTTTTTTTTTT	1	12
CmABCB29	3855	3867	AGAGAGAGAGAG	2	6
CmABCB30	2222	2244	TCTCTCTCTCTCTCTCTCTCTC	2	11
CmABCB30	5855	5868	AAAAAAAAAAAAA	1	14
CmABCB30	5702	5716	TCTCTCTCTCTCTC	2	7
CmABCB30	5044	5059	ATTATTATTATTATT	3	5
CmABCB30	7154	7169	ATCATCATCATCATC	3	5
CmABCB34	381	398	GGGGGGGGGGGGGGGGG	1	18
CmABCB34	751	762	TTTTTTTTTTT	1	12
CmABCB34	665	687	TCTCTCTCTCTCTCTCTCTCTC	2	11
CmABCB34	722	746	TCTCTCTCTCTCTCTCTCTCTCTC	2	12
CmABCB34	217	247	TTCTTCTTCTTCTTCTTCTTCTTCTTCTTC	3	10
CmABCB34	7664	7682	TTTTTTTTTTTTTTTTTT	1	19
CmABCB34	8144	8154	TTTTTTTTTT	1	11
CmABCB35	1538	1552	TATATATATATATA	2	7
CmABCB35	278	317	TTATTATTATTATTATTATTATTATTATTATTATTATTA	3	13
CmABCB35	1873	1883	TTTTTTTTTT	1	11
CmABCB35	2554	2572	TTTTTTTTTTTTTTTTTT	1	19
CmABCB35	2721	2737	TTTTTTTTTTTTTTTT	1	17
CmABCB36	1610	1624	ATATATATATATAT	2	7
CmABCB36	6254	6265	TTTTTTTTTTT	1	12
CmABCB37	245	272	GAAGAAGAAGAAGAAGAAGAAGAAGAA	3	9
CmABCB37	7717	7738	CCCCCCCCCCCCCCCCCCCCC	1	22
CmABCB38	835	847	TTTTTTTTTTTT	1	13
CmABCB38	5137	5147	TTTTTTTTTT	1	11
CmABCB38	6183	6194	TTTTTTTTTTT	1	12
CmABCB39	354	368	TTTTTTTTTTTTTT	1	15
